# Supplementary material for: Quantitative Virus-Associated RNA Detection to Monitor Oncolytic Adenovirus Replication
Source: Int J Mol Sci. 2024 Jun 14;25(12):6551. doi: 10.3390/ijms25126551 (PMC11203762; doi:10.3390/ijms25126551)
Supplement: Supplementary file 1 [file ijms-25-06551-s001.zip]

Archive with 1 entries (1 files):
- ijms-3034462-supplementary.pdf
